# Supplementary material for: Astragaloside IV alleviates GDM via regulating gut microbiota and gut microbiota metabolomic
Source: Front Pharmacol. 2025 Jan 6;15:1431240. doi: 10.3389/fphar.2024.1431240 (PMC11780255; doi:10.3389/fphar.2024.1431240)
Supplement: Supplementary file 1 [file Table2.xlsx]

## Sheet: Table 2 negative
NAME	Formula	MSMS match information	RT [min]	m/z	mzCloud_Results	MassList_Results	mzVault_Results	mass error	p-Value
1,3,7-Trimethyluric acid	C8 H10 N4 O3	210.075	6.574	209.068	Full match	Full match	Full match	5ppm	1.20218e-06
Lithocholic acid	C24 H40 O3	376.298	14.118	375.29	Full match	Full match	Full match	5ppm	5.44414e-06
LPC 15:1	C23 H46 N O7 P	525.312	14.3	524.305	Full match	Full match	Full match	5ppm	0.00052764
N1-(4-chlorophenyl)-2-cyano-4,4-dimethyl-3-oxopentanamide	C14 H15 Cl N2 O2	556.165	9.253	277.075	Full match	Full match	Full match	5ppm	0.000565118
ethyl 3-[(4-chlorophenethyl)amino]-2-cyanoacrylate	C14 H15 Cl N2 O2	556.165	6.993	277.075	Full match	Full match	Full match	5ppm	0.00116918
FAHFA (3:0/18:1)	C21 H38 O4	354.277	14.478	353.27	Full match	Full match	Full match	5ppm	0.00163142
Catechin	C15 H14 O6	290.079	7.603	289.072	Full match	Full match	Full match	5ppm	0.00176212
MGMG (18:2)	C27 H48 O9	516.328	14.903	515.322	Full match	Full match	Full match	5ppm	0.00283262
LysoPE 18:2	C23 H44 N O7 P	477.286	13.809	476.279	Full match	Full match	Full match	5ppm	0.00529283
7-Ketolithocholic acid	C24 H38 O4	390.277	12.769	389.27	Full match	Full match	Full match	5ppm	0.00531959
Sinapinic acid	C11 H12 O5	224.069	6.318	223.061	Full match	Full match	Full match	5ppm	0.00675102
1,7-Dimethyluric acid	C7 H8 N4 O3	196.06	4.084	195.052	Full match	Full match	Full match	5ppm	0.00679765
methyl 4-{[(4-nitrophenyl)sulfonyl]oxy}adamantane-2-carboxylate	C18 H21 N O7 S	441.11	7.381	440.103	Full match	Full match	Full match	5ppm	0.00853038
FAHFA (4:0/18:1)	C22 H40 O4	368.293	14.69	367.286	Full match	Full match	Full match	5ppm	0.00920421
1-Caffeoylquinic Acid	C16 H18 O9	354.095	1.135	353.087	Full match	Full match	Full match	5ppm	0.00924198
Oleanolic acid	C30 H48 O3	456.361	14.902	455.354	Full match	Full match	Full match	5ppm	0.00929788
5-morpholino-2,4(1H,3H)-pyrimidinedione	C8 H11 N3 O3	197.08	1.404	196.073	Full match	Full match	Full match	5ppm	0.0110324
3'-Hydroxystanozolol	C21 H32 N2 O2	344.243	6.505	343.235	Full match	Full match	Full match	5ppm	0.0119522
L-Cysteine-S-sulfate	C3 H7 N O5 S2	200.977	1.163	199.969	Full match	Full match	Full match	5ppm	0.0122699
Estrone sulfate	C18 H22 O5 S	350.122	5.829	349.115	Full match	Full match	Full match	5ppm	0.0129641
2-[6-(1H-benzo[d]imidazol-2-yl)-2-pyridyl]-1H-benzo[d]imidazole	C19 H13 N5	312.123	7.786	311.115	Full match	Full match	Full match	5ppm	0.0130402
Syringic acid	C9 H10 O5	198.053	2.626	197.046	Full match	Full match	Full match	5ppm	0.0131409
Cholic acid	C24 H40 O5	408.288	11.967	407.28	Full match	Full match	Full match	5ppm	0.0137018
Adenosine 3'5'-cyclic monophosphate	C10 H12 N5 O6 P	329.053	5.403	328.045	Full match	Full match	Full match	5ppm	0.0138554
3',5,7-Trihydroxy-4'-methoxyflavanone	C16 H14 O6	302.079	10.836	301.072	Full match	Full match	Full match	5ppm	0.0144359
Adipamide	C6 H12 N2 O2	144.09	1.184	143.083	Full match	Full match	Full match	5ppm	0.0148795
H-Gly-Pro-OH	C7 H12 N2 O3	172.085	1.143	217.083	Full match	Full match	Full match	5ppm	0.0149241
3-methyl-4-nitrobenzene-1-carbohydrazide	C8 H9 N3 O3	195.061	6.403	194.054	Full match	Full match	Full match	5ppm	0.0150952
N'5-(2-thienylmethylidene)-2,1,3-benzoxadiazole-5-carbohydrazide	C12 H8 N4 O2 S	272.036	8.664	271.029	Full match	Full match	Full match	5ppm	0.01582
DGMG (18:2)	C33 H58 O14	678.384	14.614	677.376	Full match	Full match	Full match	5ppm	0.0165918
4-[2-(2-oxo-1-imidazolidinyl)ethyl]-1lambda~6~,4-thiazinane-1,1-dione	C9 H17 N3 O3 S	248.101	1.147	247.094	Full match	Full match	Full match	5ppm	0.0171053
2-Hydroxyhippuric acid	C9 H9 N O4	195.052	6.574	194.045	Full match	Full match	Full match	5ppm	0.0171885
5-(tert-butyl)-2-methyl-N-(5-methyl-3-isoxazolyl)-3-furamide	C14 H18 N2 O3	262.132	8.636	261.125	Full match	Full match	Full match	5ppm	0.0172124
Lactose	C12 H22 O11	342.111	10.639	341.103	Full match	Full match	Full match	5ppm	0.0176127
7-(4-methylpiperazino)pyrimido[4,5-d]pyrimidine-2,4(1H,3H)-dithione	C11 H14 N6 S2	294.074	8.459	293.067	Full match	Full match	Full match	5ppm	0.0188696
α-Cyclodextrin	C36 H60 O30	972.32	1.412	971.313	Full match	Full match	Full match	5ppm	0.0199668
2-methyl-4-{2-[3-(trifluoromethyl)phenyl]diaz-1-enyl}aniline	C14 H12 F3 N3	279.097	5.893	278.09	Full match	Full match	Full match	5ppm	0.020542
α,α-Trehalose	C12 H22 O11	342.111	9.991	341.103	Full match	Full match	Full match	5ppm	0.0212399
D-Phenylalanine	C9 H11 N O2	165.079	8.991	164.072	Full match	Full match	Full match	5ppm	0.0215854
Soyasaponin I	C48 H78 O18	942.522	12.748	941.515	Full match	Full match	Full match	5ppm	0.0220387
Gallic acid	C7 H6 O5	170.022	3.563	169.014	Full match	Full match	Full match	5ppm	0.0234061
4-(beta-D-Glucopyranosyloxy)-2-methylenebutanoic acid	C11 H18 O8	278.1	2.015	277.093	Full match	Full match	Full match	5ppm	0.023843
FAHFA (2:0/24:4)	C26 H42 O4	418.309	14.869	417.301	Full match	Full match	Full match	5ppm	0.0239988
2,6-dimethoxy-N-(1-methyl-1H-pyrazol-5-yl)benzamide	C13 H15 N3 O3	261.111	5.027	260.104	Full match	Full match	Full match	5ppm	0.0245668
Pentadecanoic acid	C15 H30 O2	242.225	14.634	241.217	Full match	Full match	Full match	5ppm	0.0248863
L-(-)-alpha-Amino-epsilon-Caprolactam	C6 H12 N2 O	128.095	1.405	127.088	Full match	Full match	Full match	5ppm	0.0285367
Equol	C15 H14 O3	242.094	10.971	241.087	Full match	Full match	Full match	5ppm	0.0293033
UMP	C9 H13 N2 O9 P	324.036	1.309	323.029	Full match	Full match	Full match	5ppm	0.0294302
3-(4,5-diphenyl-1H-imidazol-2-yl)pyridine	C20 H15 N3	594.253	11.742	296.119	Full match	Full match	Full match	5ppm	0.0297066
N-benzyl-N-isopropyl-N'-[4-(trifluoromethoxy)phenyl]urea	C18 H19 F3 N2 O2	352.137	6.074	351.13	Full match	Full match	Full match	5ppm	0.0299365
5-Aminovaleric acid	C5 H11 N O2	117.079	1.454	116.072	Full match	Full match	Full match	5ppm	0.030523
Pyrithioxin	C16 H20 N2 O4 S2	368.088	8.917	367.081	Full match	Full match	Full match	5ppm	0.0308602
3-Ureidopropionic acid	C4 H8 N2 O3	132.054	1.21	131.046	Full match	Full match	Full match	5ppm	0.031813
3-Phenoxybenzoic acid	C13 H10 O3	214.061	6.281	213.054	Full match	Full match	Full match	5ppm	0.0338054
Catechol	C6 H6 O2	110.037	6.92	109.03	Full match	Full match	Full match	5ppm	0.0342598
N-(2-morpholinophenyl)-2,1,3-benzoxadiazole-4-sulfonamide	C16 H16 N4 O4 S	360.085	8.225	359.077	Full match	Full match	Full match	5ppm	0.0365453
FAHFA (4:0/24:1)	C28 H52 O4	452.387	16.337	451.38	Full match	Full match	Full match	5ppm	0.0381306
Tetranor-12R-HETE	C16 H26 O3	266.188	13.373	265.181	Full match	Full match	Full match	5ppm	0.0385988
N-Acetylglucosamine 1-phosphate	C8 H16 N O9 P	301.056	1.163	300.049	Full match	Full match	Full match	5ppm	0.0386079
15(R),19(R)-hydroxy Prostaglandin E1	C20 H34 O6	740.469	10.196	739.462	Full match	Full match	Full match	5ppm	0.0386396
Lactobionic acid	C12 H22 O12	358.111	1.16	357.104	Full match	Full match	Full match	5ppm	0.0388716
2-Hydroxy-2-methyl-3-buten-1-yl beta-D-glucopyranoside	C11 H20 O7	264.121	6.524	263.114	Full match	Full match	Full match	5ppm	0.0406645
Luteolin	C15 H10 O6	286.048	11.306	285.041	Full match	Full match	Full match	5ppm	0.0418325
Hydrocinnamic acid	C9 H10 O2	150.068	8.352	149.061	Full match	Full match	Full match	5ppm	0.0419112
Thymidine 5'-monophosphate	C10 H15 N2 O8 P	322.057	1.796	321.05	Full match	Full match	Full match	5ppm	0.0430446
Citrinin	C13 H14 O5	250.084	8.448	249.077	Full match	Full match	Full match	5ppm	0.0434463
Tyrosylalanine	C12 H16 N2 O4	252.111	6.081	251.104	Full match	Full match	Full match	5ppm	0.0445956
N3-(2-morpholinophenyl)-2-oxo-2H-chromene-3-carboxamide	C20 H18 N2 O4	350.13	10.175	349.123	Full match	Full match	Full match	5ppm	0.0447059
3-Phosphoglyceric acid	C3 H8 Na O6 P	193.996	1.174	192.988	Full match	Full match	Full match	5ppm	0.0452243
N-Methylhydantoin	C4 H6 N2 O2	114.043	3.589	113.036	Full match	Full match	Full match	5ppm	0.0453202
5-Hydroxymethyluracil	C5 H6 N2 O3	142.038	1.732	141.031	Full match	Full match	Full match	5ppm	0.0455126
Protocatechuic acid	C7 H6 O4	154.027	2.624	153.019	Full match	Full match	Full match	5ppm	0.0468716
Porphobilinogen	C10 H14 N2 O4	226.095	2.846	225.088	Full match	Full match	Full match	5ppm	0.0469102
ethyl 2-cyano-3-(tetrahydro-3-thiophenylamino)acrylate	C10 H14 N2 O2 S	452.154	10.624	451.147	Full match	Full match	Full match	5ppm	0.0471983
cis-Aconitic acid	C6 H6 O6	174.016	1.349	173.009	Full match	Full match	Full match	5ppm	0.0474546
Monobenzyl phthalate	C27 H21 F O3	412.149	5.078	411.142	Full match	Full match	Full match	5ppm	0.0477291
1-(4-fluorophenyl)-2-(4-methoxyphenyl)-4-(2-naphthyl)butane-1,4-dione	C27 H21 F O3	412.149	5.078	411.142	Full match	Full match	Full match	5ppm	0.0481355
Prostaglandin K2	C20 H30 O5	332.199	11.722	331.192	Full match	Full match	Full match	5ppm	0.0490281
Glycoursodeoxycholic acid	C26 H43 N O5	449.313	13.113	448.306	Full match	Full match	Full match	5ppm	0.0490859
