# Supplementary material for: Astragaloside IV alleviates GDM via regulating gut microbiota and gut microbiota metabolomic
Source: Front Pharmacol. 2025 Jan 6;15:1431240. doi: 10.3389/fphar.2024.1431240 (PMC11780255; doi:10.3389/fphar.2024.1431240)
Supplement: Supplementary file 4 [file Table1.xlsx]

## Sheet: table 1 positive
NAME	Formula	MSMS match information	RT [min]	m/z	mzCloud_Results	MassList_Results	mzVault_Results	mass error	p-Value
2-acetamido-3-(4-methoxyphenyl)propanoic acid	C12 H15 N O4	237.1	7.877	238.107	Full match	Full match	Full match	5ppm	0.000116069
2-(piperidinomethylidene)malononitrile	C9 H11 N3	161.095	6.436	162.102	Full match	Full match	Full match	5ppm	0.000403097
5-[(E)-2-(3,5-dihydroxyphenyl)ethenyl]-2-methoxybenzene-1,3-diol	C15 H14 O5	274.084	11.102	275.091	Full match	Full match	Full match	5ppm	0.000579142
Bz-RS-ISer(3-Ph)-Ome	C17 H17 N O4	299.116	10.24	300.123	Full match	Full match	Full match	5ppm	0.000970928
Dulcitol	C6 H14 O6	182.081	7.699	183.088	Full match	Full match	Full match	5ppm	0.0010827
pentane-1,2,3,4,5-pentol	C5 H12 O5	174.053	13.209	175.06	Full match	Full match	Full match	5ppm	0.00113354
FLK	C21 H34 N4 O4	406.258	6.173	407.265	Full match	Full match	Full match	5ppm	0.00130741
N-Carbamyl-L-glutamicacid	C6 H10 N2 O5	190.059	1.199	191.066	Full match	Full match	Full match	5ppm	0.00135612
SLK	C15 H30 N4 O5	328.211	1.304	329.218	Full match	Full match	Full match	5ppm	0.00153338
1H-indol-3-yl(pyridin-2-yl)methanol	C14 H12 N2 O	246.073	12.105	247.081	Full match	Full match	Full match	5ppm	0.00167329
1-O-(3,4,5-Trimethoxybenzoyl)-beta-L-galactopyranose	C16 H22 O10	167.065	9.477	357.119	Full match	Full match	Full match	5ppm	0.00170496
D-Alanyl-D-alanine	C6 H12 N2 O3	160.085	1.254	161.092	Full match	Full match	Full match	5ppm	0.00182165
Ginsenoside Rg2	C42 H72 O13	766.486	13.773	767.493	Full match	Full match	Full match	5ppm	0.00205152
N-Desmethylclobazam	C15 H11 Cl N2 O2	286.05	1.038	287.057	Full match	Full match	Full match	5ppm	0.00240931
Caffeine	C8 H10 N4 O2	194.08	7.978	195.087	Full match	Full match	Full match	5ppm	0.00241777
QLK	C17 H33 N5 O5	387.248	1.437	194.631	Full match	Full match	Full match	5ppm	0.00242892
2-Isopropylaniline	C9 H13 N	135.105	7.614	136.112	Full match	Full match	Full match	5ppm	0.00261272
N-(tert-butyl)-N'-phenethylurea	C13 H20 N2 O	220.157	5.772	221.165	Full match	Full match	Full match	5ppm	0.00263665
(5E)-7-methylidene-10-oxo-4-(propan-2-yl)undec-5-enoic acid	C15 H24 O3	274.154	12.497	275.161	Full match	Full match	Full match	5ppm	0.00275243
3-amino-2-phenyl-2H-pyrazolo[4,3-c]pyridine-4,6-diol	C12 H10 N4 O2	242.08	10.292	243.088	Full match	Full match	Full match	5ppm	0.003167
NPH	C15 H22 N6 O5	366.161	7.213	367.169	Full match	Full match	Full match	5ppm	0.00323954
N-Butylbenzenesulfonamide	C10 H15 N O2 S	213.079	7.699	214.086	Full match	Full match	Full match	5ppm	0.00351595
2-Benzyl-5-[(3S)-1-isopropyl-3-pyrrolidinyl]-1,3,4-oxadiazole	C16 H21 N3 O	271.164	1.243	272.171	Full match	Full match	Full match	5ppm	0.00357765
3-(phenethylethanimidoyl)tetrahydrofuran-2-one	C14 H17 N O2	231.126	10.898	232.133	Full match	Full match	Full match	5ppm	0.00388295
5'-Deoxy-5'-(Methylthio)Adenosine	C11 H15 N5 O3 S	297.089	1.128	298.096	Full match	Full match	Full match	5ppm	0.00391414
L-Phenylalanine	C9 H11 N O2	165.079	5.455	166.086	Full match	Full match	Full match	5ppm	0.00391457
4-acetyl-4-(ethoxycarbonyl)heptanedioic acid	C12 H18 O7	296.087	6.778	297.095	Full match	Full match	Full match	5ppm	0.00392634
DKK	C16 H31 N5 O6	411.207	12.201	412.214	Full match	Full match	Full match	5ppm	0.00394295
GLK	C14 H28 N4 O4	316.211	1.445	317.218	Full match	Full match	Full match	5ppm	0.00405048
GPH	C13 H19 N5 O4	347.104	7.866	348.111	Full match	Full match	Full match	5ppm	0.0042095
3-[2-(3-Hydroxyphenyl)ethyl]-5-methoxyphenol	C15 H16 O3	244.11	10.909	245.117	Full match	Full match	Full match	5ppm	0.00447809
INK	C16 H31 N5 O5	373.232	1.436	374.239	Full match	Full match	Full match	5ppm	0.00450917
2,4-diaziran-1-yl-6-(1-phenyl-1H-pyrrol-2-yl)-1,3,5-triazine	C17 H16 N6	304.142	6.908	305.15	Full match	Full match	Full match	5ppm	0.00476967
U-44069	C21 H34 O4	332.235	12.73	333.242	Full match	Full match	Full match	5ppm	0.00493181
Daidzein	C15 H10 O4	254.058	10.584	255.065	Full match	Full match	Full match	5ppm	0.00499622
4-(2,3-dihydro-1H-inden-5-yl)-6-(trifluoromethyl)pyrimidin-2-amine	C14 H12 F3 N3	279.097	4.067	280.104	Full match	Full match	Full match	5ppm	0.00519646
Estazolam	C16 H11 Cl N4	294.072	6.491	295.079	Full match	Full match	Full match	5ppm	0.00559688
N-Acetyl-aspartic acid	C6 H9 N O5	175.048	1.891	176.055	Full match	Full match	Full match	5ppm	0.00562775
All trans retinal	C20 H28 O	284.214	14.906	285.221	Full match	Full match	Full match	5ppm	0.0056747
Chrysin	C15 H10 O4	254.056	8.468	255.063	Full match	Full match	Full match	5ppm	0.00584354
Histamine	C5 H9 N3	111.08	1.002	112.087	Full match	Full match	Full match	5ppm	0.00588374
N1-(6-methyl-4-oxo-3,4-dihydroquinazolin-2-yl)-4-nitrobenzamide	C16 H12 N4 O4	302.105	7.682	303.113	Full match	Full match	Full match	5ppm	0.00591026
3,5,7-trihydroxy-2-phenyl-4H-chromen-4-one	C15 H10 O5	124.035	11.363	271.06	Full match	Full match	Full match	5ppm	0.00618434
TLK	C16 H32 N4 O5	360.237	1.44	361.244	Full match	Full match	Full match	5ppm	0.00625013
Deoxyinosine	C10 H12 N4 O4	252.086	7.826	253.093	Full match	Full match	Full match	5ppm	0.00625999
Ala-Val	C8 H16 N2 O3	188.116	2.302	189.123	Full match	Full match	Full match	5ppm	0.00641777
N-Acetyl-L-glutamic acid	C7 H11 N O5	189.064	3.07	190.071	Full match	Full match	Full match	5ppm	0.00644385
HQH	C17 H24 N8 O5	436.158	7.561	437.166	Full match	Full match	Full match	5ppm	0.00661161
N'-[6-(tert-butyl)thieno[3,2-d]pyrimidin-4-yl]-4-methylbenzohydrazide	C18 H20 N4 O S	322.124	1.959	323.131	Full match	Full match	Full match	5ppm	0.00668961
5-[3-(2-Chloro-4-fluorobenzyl)-1,2,4-oxadiazol-5-yl]-3-pyrrolidinol	C13 H13 Cl F N3 O2	297.064	8.513	298.071	Full match	Full match	Full match	5ppm	0.00693404
2-[(4-nitrobenzyl)thio]pyridine	C12 H10 N2 O2 S	246.05	8.41	247.058	Full match	Full match	Full match	5ppm	0.00695129
Emodin	C15 H10 O5	270.053	10.143	271.06	Full match	Full match	Full match	5ppm	0.00711894
5-oxo-3-phenyl-5-(2-quinolinylamino)pentanoic acid	C20 H18 N2 O3	356.108	5.966	357.116	Full match	Full match	Full match	5ppm	0.00738117
N,N-dimethyl-5-nitro-6-[3-(trifluoromethyl)phenoxy]pyrimidin-4-amine	C13 H11 F3 N4 O3	328.077	2.066	329.084	Full match	Full match	Full match	5ppm	0.00743227
Salsolinol	C10 H13 N O2	179.094	5.721	180.102	Full match	Full match	Full match	5ppm	0.0079493
Ala-Ile	C9 H18 N2 O3	202.132	5.43	203.139	Full match	Full match	Full match	5ppm	0.00800444
7-Aminoflunitrazepam-d7	C16 H7 [2]H7 F N3 O	580.312	7.442	291.163	Full match	Full match	Full match	5ppm	0.00824112
5,7-dihydroxy-3-(4-hydroxyphenyl)-4H-chromen-4-one	C15 H10 O5	127.039	11.124	293.041	Full match	Full match	Full match	5ppm	0.00841975
Betaine	C5 H11 N O2	117.079	1.338	118.086	Full match	Full match	Full match	5ppm	0.00872634
MMK	C16 H32 N4 O4 S2	390.175	1.196	391.182	Full match	Full match	Full match	5ppm	0.00889351
ELK	C17 H32 N4 O6	388.232	3.822	389.239	Full match	Full match	Full match	5ppm	0.00933392
N3,N4-Dimethyl-L-arginine	C8 H18 N4 O2	202.143	1.213	203.15	Full match	Full match	Full match	5ppm	0.00944721
AKB48 N-(4-hydroxypentyl) metabolite	C23 H31 N3 O2	403.221	7.418	404.228	Full match	Full match	Full match	5ppm	0.00958153
Cnidioside A	C17 H20 O9	390.093	8.426	391.1	Full match	Full match	Full match	5ppm	0.00989096
L-Carnitine	C7 H15 N O3	161.105	1.161	162.112	Full match	Full match	Full match	5ppm	0.0101816
Taxifolin	C15 H12 O7	286.047	10.458	287.055	Full match	Full match	Full match	5ppm	0.0107918
Genistein	C15 H10 O5	270.053	11.126	271.06	Full match	Full match	Full match	5ppm	0.0110072
2-oxo-2H-chromene-3-carboxylic acid	C10 H6 O4	190.027	10.375	191.034	Full match	Full match	Full match	5ppm	0.0115765
RQH	C17 H29 N9 O5	461.212	1.412	462.219	Full match	Full match	Full match	5ppm	0.0119782
α-Aspartylphenylalanine	C13 H16 N2 O5	280.106	7.074	281.113	Full match	Full match	Full match	5ppm	0.012101
RMH	C17 H30 N8 O4 S	442.21	9.479	443.217	Full match	Full match	Full match	5ppm	0.0121524
Loxoprofen	C15 H18 O3	246.121	5.974	247.129	Full match	Full match	Full match	5ppm	0.0124298
AKK	C15 H31 N5 O4	327.228	14.173	328.235	Full match	Full match	Full match	5ppm	0.012454
4-Methoxycinnamaldehyde	C10 H10 O2	162.068	8.576	163.075	Full match	Full match	Full match	5ppm	0.0130792
6β-Naltrexol	C20 H25 N O4	343.174	7.193	344.181	Full match	Full match	Full match	5ppm	0.0135064
Cynaropicrin	C19 H22 O6	368.126	9.945	369.133	Full match	Full match	Full match	5ppm	0.0135173
ACar 12:3	C19 H32 N O4	337.225	9.714	338.232	Full match	Full match	Full match	5ppm	0.0137649
Hypotaurine	C2 H7 N O2 S	109.02	1.207	110.027	Full match	Full match	Full match	5ppm	0.0137791
6-cyclohex-3-enyl-5-nitropiperidin-2-one	C11 H16 N2 O3	224.116	7.788	225.123	Full match	Full match	Full match	5ppm	0.013822
Nootkatone	C15 H22 O	218.167	14.906	219.174	Full match	Full match	Full match	5ppm	0.0142692
2-Methoxyresorcinol	C7 H8 O3	140.047	7.109	141.055	Full match	Full match	Full match	5ppm	0.0142988
3,3-dimethyl-2-morpholino-2,3-dihydrobenzo[b]furan-5-ol	C14 H19 N O3	249.136	6.471	250.144	Full match	Full match	Full match	5ppm	0.0143812
N-Acetylhistidine	C8 H11 N3 O3	197.08	1.353	198.087	Full match	Full match	Full match	5ppm	0.0147448
Diosmetin	C16 H12 O6	300.063	11.519	301.07	Full match	Full match	Full match	5ppm	0.0148077
GQH	C13 H20 N6 O5	340.149	6.33	341.157	Full match	Full match	Full match	5ppm	0.0152174
N6,N6,N6-Trimethyl-L-lysine	C9 H20 N2 O2	188.152	1.072	189.16	Full match	Full match	Full match	5ppm	0.0152209
ethyl 2-(2H-1,2,3,4-tetraazol-5-yl)acetate	C5 H8 N4 O2	156.065	1.741	157.072	Full match	Full match	Full match	5ppm	0.0159776
N-Arachidonoyl-L-serine	C23 H37 N O4	391.271	12.487	392.279	Full match	Full match	Full match	5ppm	0.0161611
Glu-Val-Phe	C19 H27 N3 O6	393.19	8.21	394.197	Full match	Full match	Full match	5ppm	0.0161872
Verrucarol	C15 H22 O4	266.151	9.244	267.159	Full match	Full match	Full match	5ppm	0.0164337
5-(4-chlorophenyl)-2-[(dimethylamino)methylene]cyclohexane-1,3-dione	C15 H16 Cl N O2	277.081	5.869	278.088	Full match	Full match	Full match	5ppm	0.0164584
1-(2,4-diphenyl-2,3-dihydro-1H-1,5-benzodiazepin-1-yl)propan-1-one	C24 H22 N2 O	336.155	6.303	337.162	Full match	Full match	Full match	5ppm	0.0168836
Fexofenadine	C32 H39 N O4	501.283	8.442	502.291	Full match	Full match	Full match	5ppm	0.0171687
N-Acetyl-5-aminosalicylic acid	C9 H9 N O4	195.052	6.954	196.059	Full match	Full match	Full match	5ppm	0.0171707
2-(2-amino-3-methylbutanamido)-3-phenylpropanoic acid	C14 H20 N2 O3	264.147	7.721	265.155	Full match	Full match	Full match	5ppm	0.0172801
trans-4-Phenyl-4-piperidinocyclohexanol	C17 H25 N O	259.189	2.277	260.197	Full match	Full match	Full match	5ppm	0.0175944
Formononetin	C16 H12 O4	268.073	11.87	269.08	Full match	Full match	Full match	5ppm	0.0186719
Naringenin	C15 H12 O5	272.068	10.707	273.076	Full match	Full match	Full match	5ppm	0.0187347
3-Acetyl-11-keto-β-boswellic acid	C32 H48 O5	512.347	13.106	513.355	Full match	Full match	Full match	5ppm	0.0191181
N-Acetyldopamine	C10 H13 N O3	195.087	9.027	196.095	Full match	Full match	Full match	5ppm	0.0192246
octadec-9-ynoic acid	C18 H32 O2	262.229	14.744	263.237	Full match	Full match	Full match	5ppm	0.019334
4-methyl-5-(phenylthio)pyrimidin-2-amine	C11 H11 N3 S	217.068	7.349	218.075	Full match	Full match	Full match	5ppm	0.0193721
ALK	C15 H30 N4 O4	330.226	2.707	331.234	Full match	Full match	Full match	5ppm	0.0196501
6-(3-hydroxybutan-2-yl)-5-(hydroxymethyl)-4-methoxy-2H-pyran-2-one	C11 H16 O5	210.089	11	211.097	Full match	Full match	Full match	5ppm	0.0196524
ACar 13:0	C20 H40 N O4	375.298	12.472	376.306	Full match	Full match	Full match	5ppm	0.0209827
N-Acetylserotonin	C12 H14 N2 O2	218.105	7.468	219.113	Full match	Full match	Full match	5ppm	0.0210583
Hydroxyproline	C5 H9 N O3	131.058	1.127	132.065	Full match	Full match	Full match	5ppm	0.0213487
2-Methylnicotinamide	C7 H8 N2 O	136.064	1.406	137.071	Full match	Full match	Full match	5ppm	0.0220592
N1-(2,3-dihydro-1,4-benzodioxin-6-yl)acetamide	C10 H11 N O3	193.074	10.139	194.081	Full match	Full match	Full match	5ppm	0.022304
Xanthohumol	C21 H22 O5	354.146	12.255	355.154	Full match	Full match	Full match	5ppm	0.0229161
6-methoxy-2,3,4,9-tetrahydro-1H-beta-carbolin-1-one	C12 H12 N2 O2	216.09	8.842	217.097	Full match	Full match	Full match	5ppm	0.0230041
1-Phenyl-3-methyl-5-pyrazolone	C10 H10 N2 O	174.079	6.113	175.087	Full match	Full match	Full match	5ppm	0.0230872
6-benzyl-4-oxo-1,4-dihydropyridine-3-carboxamide	C13 H12 N2 O2	250.068	3.505	251.075	Full match	Full match	Full match	5ppm	0.0237682
6,7,8-trimethoxy-3-phenyl-2-thioxo-1,2,3,4-tetrahydroquinazolin-4-one	C17 H16 N2 O4 S	344.083	10.696	345.09	Full match	Full match	Full match	5ppm	0.0239152
Ecgonine methyl ester	C10 H17 N O3	199.121	10.252	200.128	Full match	Full match	Full match	5ppm	0.0239208
Verapamil hydrochloride	C27 H38 N2 O4	454.289	14.22	455.297	Full match	Full match	Full match	5ppm	0.0239932
Proline	C5 H9 N O2	115.063	1.038	116.071	Full match	Full match	Full match	5ppm	0.0240631
4-(4-nitrophenylazo)aniline	C12 H10 N4 O2	242.077	3.532	243.084	Full match	Full match	Full match	5ppm	0.0241276
2-[5-(2-hydroxypropyl)oxolan-2-yl]propanoic acid	C10 H18 O4	224.103	11.574	225.11	Full match	Full match	Full match	5ppm	0.0243476
5-Carboxymeloxicam	C14 H11 N3 O6 S2	381.006	7.325	382.013	Full match	Full match	Full match	5ppm	0.0245897
Desthiobiotin	C10 H18 N2 O3	214.131	1.991	215.139	Full match	Full match	Full match	5ppm	0.0246298
2-[(3S)-1-Benzyl-3-pyrrolidinyl]-1-methyl-1H-benzimidazole	C19 H21 N3	291.173	10.061	292.18	Full match	Full match	Full match	5ppm	0.0258977
L-Alanyl-L-Lysine	C9 H19 N3 O3	217.142	1.023	218.15	Full match	Full match	Full match	5ppm	0.026241
6-(4-phenylpiperazino)hexanoic acid hydrochloride	C16 H24 N2 O2	276.183	5.644	277.191	Full match	Full match	Full match	5ppm	0.0262991
N-Acetylhistamine	C7 H11 N3 O	153.09	1.402	154.097	Full match	Full match	Full match	5ppm	0.0270297
cis-Resveratrol	C14 H12 O3	228.078	10.275	229.086	Full match	Full match	Full match	5ppm	0.027058
2-(acetylamino)-3-(1H-indol-3-yl)propanoic acid	C13 H14 N2 O3	246.1	9.416	247.108	Full match	Full match	Full match	5ppm	0.0271307
ethyl 4-methyl-2-(1H-pyrrol-1-yl)-1,3-thiazole-5-carboxylate	C11 H12 N2 O2 S	236.062	1.057	237.069	Full match	Full match	Full match	5ppm	0.0271687
Dopamine HCl	C8 H12 Cl N O2	189.055	10.211	190.062	Full match	Full match	Full match	5ppm	0.0275003
3-(5,7-dimethoxy-4-oxo-4H-chromen-2-yl)propanoic acid	C14 H14 O6	278.079	7.996	279.086	Full match	Full match	Full match	5ppm	0.0275196
2-Isobutyl-3-methoxypyrazine	C9 H14 N2 O	166.111	8.793	167.118	Full match	Full match	Full match	5ppm	0.0279369
Valylproline	C10 H18 N2 O3	214.132	5.358	215.139	Full match	Full match	Full match	5ppm	0.0279891
Boldione	C19 H24 O2	284.176	8.808	285.184	Full match	Full match	Full match	5ppm	0.0282385
8-Aminooctanoic acid	C8 H17 N O2	159.126	4.065	160.133	Full match	Full match	Full match	5ppm	0.0282418
Estradiol benzoate	C25 H28 O3	376.204	14.922	377.211	Full match	Full match	Full match	5ppm	0.0283243
tetranor-12(R)-HETE	C16 H26 O3	248.177	14.767	249.184	Full match	Full match	Full match	5ppm	0.0283707
Leucylproline	C11 H20 N2 O3	228.147	6.848	229.155	Full match	Full match	Full match	5ppm	0.0285634
methyl 3,3,3-trifluoro-2-hydroxy-2-[(2-phenoxyacetyl)amino]propanoate	C12 H12 F3 N O5	307.062	6.724	308.07	Full match	Full match	Full match	5ppm	0.0286837
4,6,8-trihydroxy-7-methoxy-3-methyl-3,4-dihydro-1H-2-benzopyran-1-one	C11 H12 O6	257.09	8.6	258.097	Full match	Full match	Full match	5ppm	0.0288449
(2S)-4-Oxo-2-phenyl-3,4-dihydro-2H-chromen-7-yl beta-D-glucopyranoside	C21 H22 O8	402.132	8.746	403.139	Full match	Full match	Full match	5ppm	0.0294818
1,4-dihydroxy-1,4-dimethyl-7-(propan-2-ylidene)-decahydroazulen-6-one	C15 H24 O3	234.162	12.5	235.169	Full match	Full match	Full match	5ppm	0.0300733
3,5-Dimethoxybenzoic acid	C9 H10 O4	182.058	10.266	183.065	Full match	Full match	Full match	5ppm	0.0301648
Glycitein	C16 H12 O5	284.068	10.688	285.075	Full match	Full match	Full match	5ppm	0.0307378
4-Ethylbenzaldehyde	C9 H10 O	134.073	8.578	135.08	Full match	Full match	Full match	5ppm	0.0309361
N1-(2-amino-2-oxoethyl)-2-(isopropylthio)acetamide	C7 H14 N2 O2 S	212.058	11.379	213.066	Full match	Full match	Full match	5ppm	0.0313476
VLH	C17 H29 N5 O4	367.222	6.059	368.229	Full match	Full match	Full match	5ppm	0.0316238
3-hydroxy-3,4-bis[(4-hydroxy-3-methoxyphenyl)methyl]oxolan-2-one	C20 H22 O7	374.136	9.561	375.143	Full match	Full match	Full match	5ppm	0.0317461
N-Methylisoleucine	C7 H15 N O2	145.11	6.194	146.118	Full match	Full match	Full match	5ppm	0.0317833
Kinetin	C10 H9 N5 O	215.081	9.741	448.195	Full match	Full match	Full match	5ppm	0.0323119
Triethanolamine	C6 H15 N O3	149.105	1.09	150.113	Full match	Full match	Full match	5ppm	0.0323535
5-(tert-butyl)-3-[(2-cyanoacetyl)amino]thiophene-2-carboxamide	C12 H15 N3 O2 S	287.069	5.73	288.076	Full match	Full match	Full match	5ppm	0.0323611
UR-144 N-(5-Chloropentyl) analog	C21 H28 Cl N O	345.19	3.603	346.197	Full match	Full match	Full match	5ppm	0.0324066
N-gamma-Acetyl-N-2-Formyl-5-Methoxykynurenamine	C13 H16 N2 O4	264.111	6.926	265.118	Full match	Full match	Full match	5ppm	0.0331159
Benzo[E]pyrazolo[5,1-c][1,2,4]triazin-8-yl N,N-dimethylcarbamate	C12 H11 N5 O2	257.088	2.418	258.095	Full match	Full match	Full match	5ppm	0.0331198
2-Methoxyestradiol	C19 H26 O3	302.184	7.654	303.191	Full match	Full match	Full match	5ppm	0.0336948
N-Acetyl-L-leucine	C8 H15 N O3	173.105	9.032	174.112	Full match	Full match	Full match	5ppm	0.0342037
Asp-glu	C9 H14 N2 O7	262.08	1.399	263.087	Full match	Full match	Full match	5ppm	0.0344772
Maltopentaose	C30 H52 O26	414.137	1.4	851.263	Full match	Full match	Full match	5ppm	0.0348141
3,6-bis[(1H-indol-3-yl)methyl]piperazine-2,5-dione	C22 H20 N4 O2	372.159	10.212	373.166	Full match	Full match	Full match	5ppm	0.0349122
Docosapentaenoic acid	C22 H34 O2	330.256	12.163	331.263	Full match	Full match	Full match	5ppm	0.0354855
PQH	C16 H24 N6 O5	380.179	7.959	381.187	Full match	Full match	Full match	5ppm	0.0355313
dopaquinone	C9 H9 N O4	195.053	1.396	196.06	Full match	Full match	Full match	5ppm	0.0356439
AL 8810 Methyl ester	C25 H33 F O4	433.265	8.82	434.272	Full match	Full match	Full match	5ppm	0.0359798
N1-(1H-indol-4-yl)cyclohexane-1-carboxamide	C15 H18 N2 O	258.11	11.18	259.117	Full match	Full match	Full match	5ppm	0.0371808
L-Argininosuccinate	C10 H18 N4 O6	290.122	1.193	291.128	Full match	Full match	Full match	5ppm	0.0375313
N1-(5-methylisoxazol-3-yl)-2-morpholinoacetamide	C10 H15 N3 O3	263.065	6.098	264.073	Full match	Full match	Full match	5ppm	0.038549
Phe-Phe	C18 H20 N2 O3	312.147	8.892	313.154	Full match	Full match	Full match	5ppm	0.0389401
2-[(3S)-1-(2-Methylbenzyl)-3-pyrrolidinyl]-1,3-benzoxazole	C19 H20 N2 O	292.153	6.277	293.161	Full match	Full match	Full match	5ppm	0.0390133
3-Methoxy prostaglandin F1α	C21 H38 O6	368.256	10.02	369.264	Full match	Full match	Full match	5ppm	0.0391602
5-(6-hydroxy-6-methyloctyl)-2,5-dihydrofuran-2-one	C13 H22 O3	208.146	14.767	209.153	Full match	Full match	Full match	5ppm	0.039197
2-[(3S)-1-Benzyl-3-pyrrolidinyl]-1,3-benzothiazole	C18 H18 N2 S	294.121	5.709	295.129	Full match	Full match	Full match	5ppm	0.0392983
Pleuromutilin	C22 H34 O5	416.195	10.385	417.202	Full match	Full match	Full match	5ppm	0.0394139
Biopterin	C9 H11 N5 O3	237.086	2.545	238.093	Full match	Full match	Full match	5ppm	0.0395436
Deoxyguanosine	C10 H13 N5 O4	267.096	7.052	268.103	Full match	Full match	Full match	5ppm	0.0396552
1,7-bis(4-hydroxyphenyl)heptan-3-one	C19 H22 O3	320.144	15.225	321.151	Full match	Full match	Full match	5ppm	0.0402464
N-P-Coumaroyl Spermidine	C16 H25 N3 O2	291.194	8.468	292.201	Full match	Full match	Full match	5ppm	0.0404692
Ofloxacin impurity E	C17 H18 F N3 O4	347.123	7.614	348.13	Full match	Full match	Full match	5ppm	0.040612
Paraxanthine	C7 H8 N4 O2	198.075	7.045	199.083	Full match	Full match	Full match	5ppm	0.0408273
Gatifloxacin	C19 H22 F N3 O4	397.14	6.027	398.147	Full match	Full match	Full match	5ppm	0.0411306
2-[1-oxophthalazin-2(1H)-yl]ethyl thiophene-2-carboxylate	C15 H12 N2 O3 S	322.039	6.192	323.046	Full match	Full match	Full match	5ppm	0.0411354
1-(2-furyl)pentane-1,4-dione	C9 H10 O3	188.045	9.401	189.052	Full match	Full match	Full match	5ppm	0.0414508
4-oxo-4-[(1-phenylethyl)amino]but-2-enoic acid	C12 H13 N O3	236.116	10.319	237.123	Full match	Full match	Full match	5ppm	0.04148
1-(4-bromophenyl)-2-phenylethan-1-one	C14 H11 Br O	223.121	12.243	224.128	Full match	Full match	Full match	5ppm	0.0415874
Hypoxanthine	C5 H4 N4 O	136.038	1.919	137.046	Full match	Full match	Full match	5ppm	0.0416021
Prolylleucine	C11 H20 N2 O3	228.147	1.939	229.155	Full match	Full match	Full match	5ppm	0.0416901
Royal jelly acid	C10 H18 O3	186.125	1.434	187.132	Full match	Full match	Full match	5ppm	0.0418128
N-(1-benzothiophen-2-yl)-N'-(2-methylphenyl)urea	C16 H14 N2 O S	266.113	7.561	305.076	Full match	Full match	Full match	5ppm	0.0424366
Thr-Leu	C10 H20 N2 O4	232.142	1.437	215.139	Full match	Full match	Full match	5ppm	0.0427521
Asparagine	C4 H8 N2 O3	132.053	1.171	133.061	Full match	Full match	Full match	5ppm	0.0428326
N-Acetylglycine	C4 H7 N O3	117.043	1.362	118.05	Full match	Full match	Full match	5ppm	0.0438312
N-Palmitoyl taurine	C18 H37 N O4 S	363.241	7.029	364.248	Full match	Full match	Full match	5ppm	0.043924
N-(5-Aminopentyl)acetamide	C7 H16 N2 O	144.126	1.441	145.134	Full match	Full match	Full match	5ppm	0.0441104
LPE 16:0	C21 H44 N O7 P	453.284	14.857	454.292	Full match	Full match	Full match	5ppm	0.0443341
TQH	C15 H24 N6 O6	384.175	15.57	385.182	Full match	Full match	Full match	5ppm	0.0448165
Acetophenone	C8 H8 O	120.058	2.14	121.065	Full match	Full match	Full match	5ppm	0.0458674
5-amino-1-phenyl-1H-pyrazole-4-carbonitrile	C10 H8 N4	184.074	6.586	185.081	Full match	Full match	Full match	5ppm	0.0459647
HET0016	C12 H18 N2 O	228.122	1.233	229.129	Full match	Full match	Full match	5ppm	0.0460242
1-(2,4-difluorobenzoyl)-4-piperidinecarboxylic acid	C13 H13 F2 N O3	269.09	6.536	270.097	Full match	Full match	Full match	5ppm	0.0460567
5-[4-(phenylsulfonyl)phenyl]-1H-pyrazole	C15 H12 N2 O2 S	306.044	6.328	307.052	Full match	Full match	Full match	5ppm	0.0463831
4-[1-(dimethylamino)ethylidene]-2-phenyl-1,3-oxazol-5(4H)-one	C13 H14 N2 O2	252.085	6.127	253.093	Full match	Full match	Full match	5ppm	0.0465691
S-Adenosyl-L-methionine	C15 H22 N6 O5 S	398.137	9.903	416.17	Full match	Full match	Full match	5ppm	0.0466349
Purine	C5 H4 N4	120.044	2.538	121.051	Full match	Full match	Full match	5ppm	0.0472705
4-(pentyloxy)benzene-1-carbohydrazide	C12 H18 N2 O2	222.137	6.399	223.144	Full match	Full match	Full match	5ppm	0.0473597
2-Methylbutyroylcarnitine	C12 H23 N O4	245.163	11.069	246.17	Full match	Full match	Full match	5ppm	0.047836
Cortisol	C21 H30 O5	362.207	10.742	363.214	Full match	Full match	Full match	5ppm	0.0483173
Paracetamol	C8 H9 N O2	151.063	7.81	152.071	Full match	Full match	Full match	5ppm	0.0486484
3-Hydroxyphenylacetic acid	C8 H8 O3	152.047	8.037	153.055	Full match	Full match	Full match	5ppm	0.0490801
TLH	C16 H27 N5 O5	391.186	8.236	392.193	Full match	Full match	Full match	5ppm	0.049277
QNK	C15 H28 N6 O6	194.103	5.59	195.11	Full match	Full match	Full match	5ppm	0.0495448
7α-Hydroxytestosterone	C19 H28 O3	304.204	10.743	305.211	Full match	Full match	Full match	5ppm	0.0499433
